# Supplementary material for: The transcription factor EHF promotes the maturation and immunosuppression of conventional dendritic cells
Source: Nat Commun. 2026 Feb 23;17:3094. doi: 10.1038/s41467-026-69959-z (PMC13039115; doi:10.1038/s41467-026-69959-z)
Supplement: Supplementary file 4 — Source Data [file 41467_2026_69959_MOESM4_ESM.xlsx]

## Sheet: Figure 1
		Raw data
		Fig. 1a	The survival of mice after DSS					Log-rank (Mantel-Cox) test
			Day	Ehffl/fl	Ehf △CD11C			P value	0.0081 **
			9	1
			18	0
			18	0
			18	0
			18	0
			18	0
			18	0
			9		1
			11		1
			12		1
			16		1
			16		1
		Raw data																two-way ANOVA with Sidak multiple comparisons test
		Fig. 1b	Weight change															Day	P value
			Day	Ehf fl/fl						Ehf △CD11C								0	>0.9999
			0	0	0	0	0	0	0	0	0	0	0	0	0			1	0.6986
			1	0.348432	0	-0.30488	-0.68966	0.671141	0	-0.71685	-1.92926	-2.53521	-2.47678	-4.28135	-0.3096			2	>0.9999
			2	3.60573	2.90695	3.03948	3.4126	3.31066	3.31032	3.62277	3.19476	2.8169	3.12473	2.95523	3.11515			3	>0.9999
			3	1.74216	0.289855	2.43902	-1.03448	-1.34228	-1.6835	1.07527	0.321543	0.28169	0.928793	-3.36391	0.619195			4	0.7379
			4	1.74216	-0.86957	-0.30488	-1.72414	-1.00671	-2.0202	4.30107	-0.96463	-4.22535	-4.33437	-4.28135	-6.50155			5	0.0001
			5	-2.43902	-3.18841	0.304878	-3.7931	-1.34228	-4.7138	-2.50896	-8.68167	-11.831	-10.8359	-5.19878	-14.2415			6	<0.0001
			6	-8.12564	-9.12345	-2.53255	-7.36542	-6.12458	-8.95361	-11.2345	-14.569	-18.9565	-19.2459	-15.4232	-19.125			7	<0.0001
			7	-12.892	-15.942	-9.7561	-10.3448	-11.0738	-13.8047	-15.0538	-20.9003	-26.7606	-26.3158	-18.3486	-20.4334
		Raw data
		Fig. 1c	DAI of Day7					Unpaired t test
			Ehffl/fl	Ehf △CD11C				P value	0.0020 **
			1	4
			2.67	4
			1	3.33
			3	4
			1	4
			2.66
		Raw data						Unpaired t test
		Fig. 1d	Length of colon					P value	0.0012 **
			Ehffl/fl	Ehf △CD11C
			4.5	3.6
			5	3.4
			4.5	3.3
			3.7	3.4
			3.4	3.4
			4.5	3.35
			4.7	3.4
		Raw data						Unpaired t test
		Fig. 1e	CD45+ cell number of colon					P value	0.0036 **
			Ehffl/fl	Ehf △CD11C
			160.827	232.206
			111.519	205.4
			168.711	176.917
			164.404	177.415
			190.811	248.349
			121.424	195.314
			151.282	200.319
		Raw data						Unpaired t test
		Fig. 1f	Histological score					P value	0.0003 ***
			Ehffl/fl	Ehf △CD11C
			30	33
			3	36
			6	33
			24	52
			30	36
			3	48
			18	42
			9	27
			24	33
			21	24
			27
		Raw data						Log-rank (Mantel-Cox) test
		Fig. 1h	The survival of L. monocyotogenes					P value	0.0339 *
			Day	Ehffl/fl	Ehf △CD11C
			4	1
			4	1
			5	1
			5	1
			6	0
			6	0
			6	0
			6		0
			6		0
			6		0
			6		0
			6		0
			6		0
		Raw data						Unpaired t test
		Fig. 1i	Relative viral load					P value	0.3489
			Ehffl/fl	Ehf △CD11C
			3.0543	1.48127
			2.61122	1.62336
			1.1848	1.51778
			0.883016	0.954667
			2.92822	1.60359
			1.58	1.34
			1.97	1.78
			2.15	2.4
			1.03	2.34
			1.65	1.27
		Raw data						Log-rank (Mantel-Cox) test
		Fig. 1j	The survival of B16-OVA					P value	0.0431 *
			Day	Ehffl/fl	Ehf △CD11C
			12	1
			13	1
			14	1
			14	1
			15	1
			15	1
			15	1
			16	1
			17	1
			17	1
			17	1
			17	1
			17	1
			20	1
			20	1
			21	1
			21	0
			21	0
			21	0
			21	0
			23	1
			24	1
			24	1
			25	1
			25	1
			27	1
			28	1
			28	1
			29	1
			30	1
			34	1
			35	1
			36	1
			37	1
			37	0
			37	0
			37	0
			37	0
			37	0
			13		1
			15		1
			15		1
			17		1
			17		1
			21		0
			21		0
			21		0
			21		0
			21		0
			21		0
			21		0
			21		0
			23		1
			24		1
			24		1
			26		1
			27		1
			27		1
			27		1
			31		1
			35		1
			36		1
			37		1
			37		0
			37		0
			37		0
			37		0
			37		0
			37		0
			37		0
		Raw data						Unpaired t test
		Fig. 1k	CTL % in tumor					P value	0.0033 **
			Ehffl/fl	Ehf △CD11C
			12.9	27.2
			11	10
			18	30.4
			10.4	35.1
			9.31	27.5
			14.4	25
			18.5
			16
		Raw data						Unpaired t test
		Fig. 1l	PD-1 expression					P value	0.0450 *
			Ehffl/fl	Ehf △CD11C
			1091	361
			2029	239
			1293	409
			1202	1170
			1059	883
			1222	762
			1252	1952
			2087

## Sheet: Figure 2
	Fig. 2b	Raw data																				Unpaired t test		P value
		CD45.1+ OT-II expansion in popliteal lymph nodes and spleens after s.c. injection of CpG-B and OVA																				OT-II (PLN)	CD4+ T cell (%)	<0.0001 ****
				Ehffl/fl									Ehf △CD11C										Cell number (#)	0.0011 **
		OT-II (PLN)	CD4+ T cell (%)	2.5	2.48	3.53	3.61	4.54	2.89	4.12	3.43	4.56	8.03	8.05	4.31	6.34	6.71	7.14	5.59	5.79		OT-II (Spleen)	CD4+ T cell (%)	0.0010 ***
			Cell number (#)	59000	63000	70000	107000	115000	94000	146000	114000	149000	134000	181000	186000	227000	186000	399000	293000	411000			Cell number (#)	0.0002 ***
		OT-II (Spleen)	CD4+ T cell (%)	7.39645	5.67587	6.8994	9.0362	8.34896	6.58536	9.91378	13.5869	6.35454	16.67	9.00862	10.9647	13.0867	21.1306	22.6599	12.9344	17.8201
			Cell number (#)	51222.8	53543.6	94767	156233	162338	123578	190670	138632	166742	216071	203268	221341	397995	273023	436527	301719	455192
	Fig. 2c	Raw data																				Unpaired t test		P value
		IL-2, TNF and IFNү and T-bet expression of OT-II cells after s.c. injection of CpG-B and OVA																				IL-2	OT-II (%)	<0.0001 ****
				Ehffl/fl								Ehf △CD11C											Cell number (#)	<0.0001 ****
		IL-2	OT-II (%)	28.2	37.5	37.1	28.2	30.5	28.5	27.1	24.5	48.3	44.1	45.1	44.8	38.2	38	43.1	41.8			IFNγ	OT-II (%)	<0.0001 ****
			Cell number (#)	28442.4	39868	35534.9	35155.8	20085.4	28254.3	36820.6	15568.6	62120.8	59173.4	51064.7	67854.8	54413.6	66107.5	55747.4	54487.8				Cell number (#)	<0.0001 ****
		TNF	OT-II (%)	33.6	37.5	47.4	36.7	46.8	42	42.4	31.5	62.9	60.5	57	60.6	57.1	50.6	56.9	56.6			IFNγ	OT-II (%)	0.024 **
			Cell number (#)	33888.8	39868	44916.1	35534.9	30819.5	41637.9	57608.7	20016.8	80898.5	81179	64538.5	91785.8	81335.5	84659	73596.9	90861.5				Cell number (#)	0.0005 ***
		IFNγ	OT-II (%)	2.07	1.32	2.47	1.04	1.98	1.82	2.42	1.57	2.28	2.65	2.58	3.04	2.57	3.7	4.45	2.67			T-bet	OT-II (%)	<0.0001 ****
			Cell number (#)	2087.79	1403.35	2340.56	1120.01	3187.32	902.15	1995.32	1567.89	2476.41	3555.77	2663.22	3820.43	3660.81	5234.43	3453.49	4731.83				Cell number (#)	<0.0001 ****
		T-bet	OT-II (%)	4.19	3.86	5.78	3.56	4.65				16.8	13.9	18.9	14.8	15.2
			Cell number (#)	4226.02	4103.74	5536.16	4438.11	3062.19				21607.2	18651	21399.6	22416.3	21651.5
	Fig. 2d	Raw data																				Unpaired t test		P value
		IL-4 and GATA-3 expression of OT-II cells after s.c. injection of papain/IFA/OVA																				IL-4	OT-II (%)	0.2534
				Ehffl/fl					Ehf △CD11C														Cell number (#)	0.1122
		IL-4	OT-II (%)	8.34	8.19	12.5	9.73	13.5	10.5	12.8	13.3	11.9										GATA-3	OT-II (%)	0.865
			Cell number (#)	8977.03	10543.5	17328.6	11869.9	19113.8	17268.2	19026.3	14548	24513.2											Cell number (#)	0.9381
		GATA-3	OT-II (%)	12.8	11.1	16.4	10.85	9.87	8.45	11.4	11.8	14.8	13.2
			Cell number (#)	12800	13320	21320	15190	12337.5	10140	17100	12980	18500	17160
	Fig. 2e	Raw data																				Unpaired t test		P value
		Splenic CXCR5+ PD-1+ OT-II cells after i.p. injection of SRBC-OVA																				Tfh	OT-II (%)	0.8588
				Ehffl/fl								Ehf △CD11C											Cell number (#)	0.8486
		Tfh	OT-II (%)	43.4	32.9	29.4	25	28.7	32.12	25.65	22.36	25.7	28.7	31.5	22.1	32.3	38.45	41.23	24.35
			Cell number (#)	258860	226283	219782	156960	158321	321584	241254	164580	144034	159975	180747	197370	179474	289658	324560	224580
	Fig. 2f	Raw data																				Unpaired t test		P value
		CD45.1+ OT-I cell expansion in spleens after infection with cell-associated OVA																				OT-I	CD8+ T cell (%)	0.5331
				Ehffl/fl					Ehf △CD11C														Cell number (#)	0.6945
		OT-I	CD8+ T cell (%)	0.64	0.84	0.99	0.75	0.7	1.05	0.75	0.87	0.7	0.74	0.91
			Cell number (#)	49415.6	53414.6	60664.9	48008.6	40749.7	59929.5	38954.2	49231.3	42935.4	46763.5	53910.4
	Fig. 2g (cDC1s)	Raw data
		In vitro: T cell differentiation (cDC1s)
				Ehffl/fl										Ehf △CD11C									Unpaired t test		P value
		IFNү+ of OT-II	Th0 condition	2.11	2.14	2.27	1.75	2.34						3.04	3.12	2.76	3.05	2.85					IFNү+ of OT-II	Th0 condition	0.027357 *
			Th1 condition	7.28	6.11	6.3	5.05	4.82						8.68	8.64	7.22	9.55	8.9						Th1 condition	0.00182 **
		IL-4+ of OT-II	Th0 condition	1.56	1.74	1.98	1.014	0.97	1.22	0.788				1.84	0.92	0.74	1.49	1.06	1.28				IL-4+ of OT-II	Th0 condition	0.671719
			Th2 condition	10.1	5.11	9.5	7.74	7.61	8.79					6.48	7.68	7.03	8.83	7.24						Th2 condition	0.451562
		IL-17A+ of OT-II	Th0 condition	0.4	0.64	0.84	0.71	0.52						0.98	0.74	0.87	1.02	0.45					IL-17A+ of OT-II	Th0 condition	0.682221
			Th17 condition	4.33	3.78	4.23	3.53	4.89						5.92	5.66	5.3	6.75	5.01	6.68					Th17 condition	0.001489 **
		Foxp3+ of OT-II	Th0 condition	4.56	3.12	4.68	4.7	5.89	6.12	4.86				4.98	3.62	5.32	2.69	6.59	4.85				Foxp3+of OT-II	Th0 condition	0.796483
			iTreg condition	72.5	66	90.9	86.2	69.1	67.2	63.6	60.2			86	89.2	87.2	75.3	80.2	74.2	64.6				iTreg condition	0.167547
		IFNү+ of OT-I	CTL condition	8.82	9.95	8.73	7.1	7.86	12.08	10.2	8.39	10	11.1	6.73	7.44	6.99	10	9.57	9.07	8.59	8.56		IFNү+ of OT-I	CTL condition	0.4266
	Fig.2g (cDC2s)	Raw data
		In vitro: T cell differentiation (cDC2s)
				Ehffl/fl										Ehf △CD11C									Unpaired t test		P value
		IFNү+ of OT-II	Th0 condition	2.92	2.44	3.14	2.41	2.03	2.27	2.86	2.25	2.45	2.36	3.19	2.19	3.86	3.79	3.65	2.87	3.12			IFNү+ of OT-II	Th0 condition	0.001577 **
			Th1 condition	10.7	9.77	11	9.59	8.35	13.8	9.37	10.8	15.2	13.8	13.8	17.7	16.6	20.5	19.1	18.5	17.2				Th1 condition	0.000003 ****
		IL-4+ of OT-II	Th0 condition	1.96	1.44	1.38	1.12	0.91	0.92	1.08				2.54	0.99	0.75	0.82	1.66	1.36				IL-4+ of OT-II	Th0 condition	0.754703
			Th2 condition	7.36	8.14	10.5	6.36	10.6	7.71	5.23				6.66	7.03	6.27	6.58	4.74	7.56	8.49				Th2 condition	0.185776
		IL-17A+ of OT-II	Th0 condition	0.48	0.41	0.44	0.47	0.32	0.38					0.47	0.5	0.28	0.41	0.52					IL-17A+ of OT-II	Th0 condition	0.693694
			Th17 condition	4.89	4.85	4.28	5.99	4.23	4.98					6.01	6.41	6.69	6.66	6.95	5.499					Th17 condition	0.001273 **
		Foxp3+ of OT-II	Th0 condition	3.56	5.12	4.26	4.47	5.89	8.78	6.15				2.98	5.62	7.32	4.69	6.78	4.12	3.75			Foxp3+of OT-II	Th0 condition	0.64212
			iTreg condition	89.3	89	92.3	82	92	78.9	94.3				87.3	86.5	85.6	79.1	92.5	93.5	92.8				iTreg condition	0.980836
		IFNү+ of OT-I	CTL condition	11.9	10.2	10.9	9.23	9.9	9.48	8.5	8.92	8.36	9.38	8.52	8.51	8.62	8.19	8.04	9.48	9.29	10.9		IFNү+ of OT-I	CTL condition	0.1584

## Sheet: Figure 3
	Fig. 3a	Raw data							One-way ANOVA with Dunnett's multiple comparisons test
		Ehf transcript levels of cDC1s							Poly(I:C) vs. Untreated		R848 vs. Untreated		CpG-B vs. Untreated
		Untreated	Poly(I:C)	R848	CpG-B	PAM3CSK4	LPS		0.0267 *		<0.0001 ****		<0.0001 ****
		1.25	0.237	5.2	11.69	1.543	1.539
		1.48	0.205	6.58	12.25	1.1	0.82
		1.59	0.328	4.89	10.56	0.75	1.12
		1.32	0.21	4.12	11.89	0.817	0.97
		1.3	0.189	6.852	12.84	1.24	1.27
	Fig. 3a	Raw data							One-way ANOVA with Dunnett's multiple comparisons test
		Ehf transcript levels of cDC2s							Poly(I:C) vs. Untreated		R848 vs. Untreated		CpG-B vs. Untreated
		Untreated	Poly(I:C)	LPS	CpG-B	PAM3CSK4	LPS		0.0222 *		<0.0001 ****		<0.0001 ****
		1	0.49	0.94	10.254	1.89	0.94
		1.1	0.437	1.139	10.69	2.043	1.139
		1.25	0.325	0.92	11.25	1.5	0.92
		0.95	0.278	1.32	10.56	0.45	1.32
		0.97	0.31	0.87	11.89	0.87	0.87
		1.12	0.24	1.47	10.84	1.34	1.47
	Fig. 3c	Raw data												Unpaired t test
		Ehf transcript levels of DCs													P value
			PBS					CpG-B						cDC1s	<0.000001 ****
		cDC1s	1.02	1.32	0.91	0.89	0.96	12.03	12.725	13.88	11.5405	10.625		cDC2A	0.000001 ****
		cDC2A	2.115	2.205	2.56	2.31	2.705	10.6	9.46	8.66	11.98	11.39		cDC2B	<0.000001 ****
		cDC2B	1.945	2.06	1.705	1.78	2.005	10.5	12.5	11.5	12	9.45		DC3s	0.519439
		DC3s	0.64	0.81	0.62	0.74	0.56	0.71	0.64	0.87	0.92	0.52		moDCs
		moDCs						0.228	0.273	0.251	0.289	0.314
	Fig. 3d	Raw data
		Ehf transcript levels of cDCs
		Mock	UV		Unpaired t test
		1	4.56		P value	<0.0001 ****
		0.95	3.98
		0.85	4.23
		1.12	4.78
		1.32	4.65
		0.91	4.01
	Fig. 3e	Raw data
		Ehf transcript levels of cDCs												Unpaired t test
			Mock					Cytochalasin D							P value
		Mock	1.12	0.89	0.78	1.23	0.94	1.34	0.82	0.79	1.08	0.92		Mock	0.988057
		CpG-B	10.89	11.23	12.34	10.52	11.89	2.56	3.12	3.07	2.75	2.41		CpG-B	<0.000001 ****
		UV	4.56	5.12	3.89	4.85	5.41	2.01	1.89	1.56	1.42	2.35		UV	0.000013 ****
	Fig. 3f	Raw data
		Ehf transcript levels of cDCs
			Myd88 +/+					Myd88 -/-						Unpaired t test
		Untreated	1	1.05	0.95	1.21	0.85	1.548	1.25	0.85	1.41	1.18		Untreated	0.112852
		CpG-B	10.56	11.25	11.89	9.98	10.21	1.65	1.56	1.05	1.34	1.52		CpG-B	<0.000001 ****
		R848	4.5	5.2	4.8	5.56	5.64	1.2	1.05	1.52	1.34	0.85		R848	<0.000001 ****
		Poly(I:C)	0.43	0.51	0.48	0.34	0.41	0.6	0.49	0.58	0.39	0.41		Poly(I:C)	0.280875
		UV	4.5	3.9	4.2	4.7	4.6	0.81	1.12	0.92	1.25	0.98		UV	<0.000001 ****
	Fig. 3g	Raw data								One-way ANOVA with Dunnett's multiple comparisons test
		The time-course of Ehf expression in cDCs								12 hrs vs.0 hrs		24 hrs vs.0 hrs		48 hrs vs.0 hrs		72 hrs vs.0 hrs
		0 hrs	12 hrs	24 hrs	48 hrs	72 hrs				<0.0001 ****		<0.0001 ****		<0.0001 ****		0.1413
		1	2.56	2.43	3.448	1.251
		1	2.98	2.675	2.442	0.952
		0.89	2.78	2.806	2.56	1.35
		1.21	2.45	2.6	2.87	1.14
		0.92	2.62	2.7	2.67	0.97
		1.14	2.5	2.9	2.78	1.35
	Fig. 3h	Raw data
		Ehf transcript levels of cDCs
		Untreated	GM-CSF	IFNγ	IL-17A	IL-1α	IL-1β	IL-2	IL-3	IL-4	IL-6	IL-7	IL-9	IL-10	IL-12	IL13	IL-23	IFNα	IFNα2	IFNα4	TNF-α	TGF-β1	SCF	Flt3L	M-CSF
		1	0.293	0.227	1.23	0.721	1.242	1.144	0.725	1.456	0.845	0.551	0.862	1.184	0.87	0.584	0.737	0.76	1.328	0.364	1.205	1.32	1.975	0.59	0.8
		1.344	0.102	0.151	1.14	0.95	1.07	0.722	0.604	0.486	0.832	0.812	0.676	1.25	0.607	1.134	0.912	0.89	0.38	0.88	0.626	1.378	0.87	0.542	0.426
		0.93	0.104	0.097	0.98	1.13	1.12	1.092	0.85	0.85	0.943	0.58	0.694	0.85	0.65	0.792	0.85	0.92	0.95	0.56	0.91	1.132	1.26	0.724	1.086
		0.89	0.09	0.31	0.78	1.21	1.15	1.024	0.8	1.2	1.013	0.68	0.96	0.79	0.756	0.675	0.9	0.91	1.16	0.78	0.85	1.21	1.54	1.003	0.91
		1.15	0.073	0.27	0.89	0.87	0.98	1.379	0.75	0.95	0.774	0.97	1.12	1.34	0.97	0.86	0.86	0.87	1.02	0.96	1.17	1.02	0.86	0.67	1.159
		1.24	0.24	0.28	1.32	0.99	1.2	1.24	0.98	0.84	1.1	0.76	1.21	1.14	0.518	0.96	1.02	1.07	1.12	1.02	0.74	0.96	1.24	1.21	0.77
			One-way ANOVA with Dunnett's multiple comparisons test
			GM-CSF vs. Untreated		IFNγ vs. Untreated
			<0.0001 ****		<0.0001 ****
	Fig. 3i	Raw data						One-way ANOVA with Dunnett's multiple comparisons test
		CpG-B	-	+	+	+		CpG-B		+	VS.	+
		Anti-GM-CSF	-	-	+	-		Anti-GM-CSF		-		+
		Anti-IFNγ	-	-	-	+		Anti-IFNγ		-		-
		Ehf transcrip levels	1	2.86	6.26	6.41		P value		<0.0001 ****
			0.95	3.56	7.25	6.57
			1.2	3.014	6.89	5.89		One-way ANOVA with Dunnett's multiple comparisons test
			1.34	3.41	7.01	6.67		CpG-B		+	VS.	+
			0.89	3.21	7.56	6.13		Anti-GM-CSF		-		-
								Anti-IFNγ		-		+
								P value		<0.0001 ****

## Sheet: Figure 4
	Fig. 4a	Raw data
		The proportions of splenic cDCs				One-way ANOVA with Dunnett's multiple comparisons test
		PBS	CpG-B			Ehffl/fl (CpG-B) vs. Ehffl/fl (PBS)			Ehf △CD11C (CpG-B) vs. Ehffl/fl (CpG-B)
		Ehffl/fl	Ehffl/fl	Ehf △CD11C		<0.0001 ****			<0.0001 ****
		0.66	1.81	0.95
		0.74	1.16	0.64
		0.61	1.21	1.4
		0.54	1.36	1.01
		0.91	1.29	1.024
		0.59	1.56	1
		0.71	1.47	1.03
		0.69	1.52	1.29
			1.61	1.13
			1.64	1.03
			1.3	1.29
			1.7	1.13
	Fig. 4a	Raw data				One-way ANOVA with Dunnett's multiple comparisons test
		The cell number of splenic cDCs				Ehffl/fl (CpG-B) vs. Ehffl/fl (PBS)			Ehf △CD11C (CpG-B) vs. Ehffl/fl (CpG-B)
		PBS	CpG-B			<0.0001 ****			0.0049 **
		Ehffl/fl	Ehffl/fl	Ehf △CD11C
		50.596	94.6717	49.6896
		41.6432	70.3804	38.8306
		36.0205	59.2963	68.6073
		36.0575	61.7127	45.8308
		45.23	55.705	43.1822
		47.23	99.5905	76.6606
		42.3145	70.478	65.2041
		39.8574	82.9564	64.048
			87.9585	77.032
			63.0908	39.6241
			69.6319	69.0963
			87.0988	57.8951
	Fig. 4b	Raw data													Unpaired t test
		The proportions of splenic CCR7+ CD200+ cDCs and their cell numbers were measured via FACS at 12 hrs after i.p. injection of PBS															P value
				Ehffl/fl					Ehf △CD11C						CCR7+ CD200+	cDC1s (%)	0.6197
		CCR7+ CD200+	cDC1s (%)	3.98	4.32	2.54	5		3.94	3.08	3.45	4.17				Cell number (#)	0.2028
			Cell number (#)	3524.01	3148.22	4601.11	3155.03		3118.61	2545.7	3554.74	2908.59				cDC2s (%)	0.2621
			cDC2s (%)	4.6	6.19	5.73	7.11		6.52	7.61	5.6	7.31				Cell number (#)	0.8866
			Cell number (#)	17455.6	19332.8	25479.8	19227.7		22117.5	20956.5	17772.1	21851.8
	Fig. 4b	Raw data													Unpaired t test
		The proportions of splenic CCR7+ CD200+ cDCs and their cell numbers were measured via FACS at 12 hrs after i.p. injection of CpG-B															P value
				Ehffl/fl					Ehf △CD11C						CCR7+ CD200+	cDC1s (%)	0.0017 **
		CCR7+ CD200+	cDC1s (%)	90	88.6	82.3	74		57	46.5	48.5	64.5				Cell number (#)	0.0060 **
			Cell number (#)	129108	109276	85401.5	79918		49565.3	53059.8	58230.4	51731.5				cDC2s (%)	0.0007 ***
			cDC2s (%)	69.4	70.8	67.5	52.5		31.8	34.8	39.5	28.1				Cell number (#)	0.0004 ***
			Cell number (#)	392766	374238	300187	342994		118510	170183	203249	156588
	Fig. 4c	Raw data
		DC cell number (PBS)														Unpaired t test
			Ehffl/fl						Ehf △CD11C								P value
		cDC1s	62233.1	55797.6	42840	44895	60608.2	56168	52029	53332	51168	52738.2	48910	45220		cDC1s	0.386595
		cDC2As	306106	260250	230400	220825	282688	302080	255915	248750	251680	308760	228125	243200		cDC2As	0.56675
		cDC2Bs	105240	81198	69120	75920	88198.5	90624	87984	77610	86528	104580	71175	72960		cDC2Bs	0.831898
		DC3s	12649	8869.32	7344	9125	9633.99	9628.8	10575	8477.4	10400	11155.2	7774.5	7752		DC3s	0.847892
	Fig. 4c	Raw data
			DC cell number (CpG-B)													Unpaired t test
			Ehffl/fl						Ehf △CD11C								P value
		cDC1s	91926.2	74321.8	69118.2	82486.8	80059.9	103993	65043.5	72723.7	53114.1	69914.8	46756.4	56421.5		cDC1s	0.005977 **
		cDC2As	550679	395953	350438	574048	458517	481534	331314	387253	291166	359117	272712	338397		cDC2As	0.005498 **
		cDC2Bs	221778	159464	141134	231189	184661	193931	113690	149739	113200	114404	104136	107804		cDC2Bs	0.001058 **
		DC3s	14295.9	10279.1	9097.55	14902.6	11903.3	12500.9	7526.29	13250.8	8497.59	11684.6	7571.79	11010.5		DC3s	0.125536
	Fig. 4d	Raw data												Unpaired t test
		Expression of the indicated surface molecules on splenic cDC1s(PBS)													P value
			Ehffl/fl					Ehf △CD11C						CCR7	0.706088
		CCR7	456	431	441	468	451	462	448	428	454	438		CD200	0.296455
		CD200	1978	1900	1500	1888	1956	2013	2071	1978	1818	1892		PD-L1	0.338158
		PD-L1	400	389	394	446	412	433	423	442	413	396
	Fig. 4d	Raw data												Unpaired t test
		Expression of the indicated surface molecules on splenic cDC2As(PBS)													P value
			Ehffl/fl					Ehf △CD11C						CCR7	0.425468
		CCR7	405	432	421	388	394	360	412	432	384	391		CD200	0.142649
		CD200	905	888	775	917	965	981	1001	935	940	892		PD-L1	0.588434
		PD-L1	1495	1523	1402	1357	1423	1413	1381	1503	1563	1465
	Fig. 4d	Raw data												Unpaired t test
		Expression of the indicated surface molecules on splenic cDC2Bs(PBS)													P value
			Ehffl/fl					Ehf △CD11C						CCR7	0.641964
		CCR7	386	422	411	421	376	454	402	395	374	432		CD200	0.170436
		CD200	925	939	958	893	1068	949	1180	1002	938	1332		PD-L1	0.820748
		PD-L1	1358	1366	1311	1189	1268	1166	1228	1371	1468	1332
	Fig. 4d	Raw data												Unpaired t test
		Expression of the indicated surface molecules on splenic DC3s(PBS)													P value
			Ehffl/fl					Ehf △CD11C						CCR7	0.803391
		CCR7	465	415	398	435	409	426	436	421	456	402		CD200	0.551167
		CD200	1311	1274	1247	1086	1102	1239	1150	1221	1136	1111		PD-L1	0.468807
		PD-L1	1037	977	826	857	802	862	964	921	938	1011
	Fig. 4d	Raw data												Unpaired t test
		Expression of the indicated surface molecules on splenic cDC1s(CpG-B)													P value
			Ehffl/fl					Ehf △CD11C						CCR7	0.000025 ****
		CCR7	2234	2354	2189	2097	2265	1781	1654	1842	1723	1808		CD200	0.000023 ****
		CD200	4815	4784	4940	4817	4937	3608	3762	4066	3899	3341		PD-L1	0.000106 ***
		PD-L1	3608	2302	2977	2647	2802	1467	1752	1708	1938	1811
	Fig. 4d	Raw data												Unpaired t test
		Expression of the indicated surface molecules on splenic cDC2As(CpG-B)													P value
			Ehffl/fl					Ehf △CD11C						CCR7	0.000126 ***
		CCR7	1249	1354	1198	1297	1265	978	1056	842	964	1008		CD200	0.001305 **
		CD200	3359	2812	3597	2706	2657	2054	1531	2338	1499	1544		PD-L1	0.000204 ***
		PD-L1	2778	2442	2642	2476	2523	1928	2087	1972	1563	1865
	Fig. 4d	Raw data												Unpaired t test
		Expression of the indicated surface molecules on splenic cDC2Bs(CpG-B)													P value
			Ehffl/fl					Ehf △CD11C						CCR7	0.000216 ***
		CCR7	1447	1554	1398	1417	1508	1056	1156	989	1204	1222		CD200	0.001239 **
		CD200	2144	2280	2097	2059	1937	1873	1568	1786	1698	1544		PD-L1	0.0001 ***
		PD-L1	3396	3050	3522	3476	3223	2488	2302	2502	2763	2265
	Fig. 4d	Raw data												Unpaired t test
		Expression of the indicated surface molecules on splenic DC3s(CpG-B)													P value
			Ehffl/fl					Ehf △CD11C						CCR7	0.023151 *
		CCR7	1662	1554	1398	1507	1468	1441	1366	1203	1104	1392		CD200	0.017268 *
		CD200	1942	1814	1765	1710	1937	1719	1303	1590	1699	1544		PD-L1	0.032383 *
		PD-L1	1941	1885	1688	1740	1850	1883	1625	1360	1463	1365
	Fig. 4e	Raw data												Unpaired t test
		Expression of the indicated surface molecules on mesenteric lymph nodes migratory cDC1s(Mock)													P value
			Ehffl/fl					Ehf △CD11C						CCR7	0.795635
		CCR7	1110	1061	1001	1265	899	1127	905	1071	1101	1241		CD200	0.541909
		CD200	1186	1373	1215	1563	1432	1286	1321	1532	1412	1486		PD-L1	0.8513
		PD-L1	1036	1161	1201	1201	995	1067	995	1171	1201	1105
	Fig. 4e	Raw data												Unpaired t test
		Expression of the indicated surface molecules on mesenteric lymph nodes migratory cDC2As(Mock)													P value
			Ehffl/fl					Ehf △CD11C						CCR7	0.80396
		CCR7	1435	1361	1456	1201	1554	1473	1345	1571	1301	1205		CD200	0.743722
		CD200	1091	1121	983	1101	910	1086	1021	932	1112	965		PD-L1	0.909372
		PD-L1	1377	1461	1756	1801	1654	1896	1645	1671	1501	1405
	Fig. 4e	Raw data												Unpaired t test
		Expression of the indicated surface molecules on mesenteric lymph nodes migratory cDC2Bs(Mock)													P value
			Ehffl/fl					Ehf △CD11C						CCR7	0.325144
		CCR7	1201	1461	1165	1501	1310	1448	1245	971	1311	1105		CD200	0.387312
		CD200	788	711	865	901	810	841	824	805	912	865		PD-L1	0.651474
		PD-L1	2207	2061	2165	1901	2310	2198	2245	1971	1901	2105
	Fig. 4e	Raw data												Unpaired t test
		Expression of the indicated surface molecules on mesenteric lymph nodes migratory cDC3s(Mock)													P value
			Ehffl/fl					Ehf △CD11C						CCR7	0.932838
		CCR7	1481	1254	1301	1225	1102	1065	1578	1071	1301	1299		CD200	0.920064
		CD200	1310	1237	1285	1142	1402	1437	1089	1171	1321	1399		PD-L1	0.567421
		PD-L1	1065	961	1001	1125	901	1016	987	1271	1101	899
	Fig. 4e	Raw data												Unpaired t test
		Expression of the indicated surface molecules on mesenteric lymph nodes migratory cDC1s(DSS)													P value
			Ehffl/fl					Ehf △CD11C						CCR7	0.001586 **
		CCR7	1486	1627	1991	1541	1789	1164	1206	1264	1276	1301		CD200	0.003692 **
		CD200	1484	1548	1758	1686	1342	1110	1266	901	1048	1333		PD-L1	0.000276 ***
		PD-L1	1586	1627	1984	1841	1798	1267	1309	1069	1251	986
	Fig. 4e	Raw data												Unpaired t test
		Expression of the indicated surface molecules on mesenteric lymph nodes migratory cDC2As(DSS)													P value
			Ehffl/fl					Ehf △CD11C						CCR7	0.003211 **
		CCR7	1473	1652	1556	1504	1601	1360	1126	1444	1276	1301		CD200	0.000498 ***
		CD200	2364	2181	2366	1937	2171	1273	1361	1786	1655	1500		PD-L1	0.000331 ***
		PD-L1	3091	2927	3633	3102	3247	2591	2404	2242	2126	2363
	Fig. 4e	Raw data												Unpaired t test
		Expression of the indicated surface molecules on mesenteric lymph nodes migratory cDC2Bs(DSS)													P value
			Ehffl/fl					Ehf △CD11C						CCR7	0.000303 ***
		CCR7	1601	1663	1670	1657	1587	1475	1163	1308	1276	1178		CD200	0.004149 **
		CD200	1393	1291	1420	1599	1308	1025	1318	932	1025	992		PD-L1	0.000737 ***
		PD-L1	3956	4284	3692	3784	4023	3543	2844	2775	2956	3103
	Fig. 4e	Raw data												Unpaired t test
		Expression of the indicated surface molecules on mesenteric lymph nodes migratory DC3s(DSS)													P value
			Ehffl/fl					Ehf △CD11C						CCR7	0.020623 *
		CCR7	1302	1522	1284	1314	1233	1106	1011	1254	1048	1234		CD200	0.287355
		CD200	2118	2349	1942	1972	1809	2099	1664	1847	1409	2199		PD-L1	0.69168
		PD-L1	1447	1158	1386	1548	1234	1438	1158	901	1348	1633
	Fig. 4f (PBS)	Raw data
		IRF4 or c-Rel expression in splenic cDC1s and cDC2s																			Unpaired t test
				Ehffl/fl							Ehf △CD11C												P value
		cDC1s	IRF4	1313	1403	1398	1564	1369	1456		1227	1244	1385	1315	1492	1506					cDC1s	IRF4	0.3782
			c-Rel	572	584	612	592	623	567		607	609	579	593	618	583						c-Rel	0.5694
		cDC2s	IRF4	2393	2360	2338	2394	2389	2402		2287	2282	2271	2153	2406	2396					cDC2s	IRF4	0.069
			c-Rel	575	589	566	543	529	557		532	576	549	538	552	564						c-Rel	0.487
	Fig. 4f (CpG-B)	Raw data
		IRF4 or c-Rel expression in splenic cDC1s and cDC2s																			Unpaired t test
				Ehffl/fl							Ehf △CD11C												P value
		cDC1s	IRF4	1083	1151	1182	1138	1169	1194	1225	1476	1531	1372	1329	1442	1188	1321				cDC1s	IRF4	0.0006 ***
			c-Rel	957	1048	1012	1100	1205	1163	1098	679	779	791	780	895	909	851					c-Rel	<0.0001 ****
		cDC2s	IRF4	1632	1669	1676	1755	1870	1754	1610	2323	2331	2043	1989	2139	1973	2070				cDC2s	IRF4	<0.0001 ****
			c-Rel	799	859	830	874	754	901	898	672	628	635	612	654	678	598					c-Rel	<0.0001 ****
	Fig. 4g	Raw data																Unpaired t test
		EHF was overexpressed via retroviruses in cDCFL-Notch																	P value
			Ehffl/fl						Ehf △CD11C									CCR7	<0.0001 ****
		CCR7	322	318	331	356	432	341	609	577	566	589	621	604				CD200	<0.0001 ****
		CD200	553	512	523	534	546	527	648	614	646	632	651	637				PD-L1	<0.0001 ****
		PD-L1	873	898	910	856	887	862	959	998	1000	1025	987	1056				IRF4	0.0004 ***
		IRF4	3850	3224	3217	3568	3758	3342	2911	2298	2791	2895	2451	2134				c-Rel	<0.0001 ****
		c-Rel	1495	1420	1450	1348	1402	1389	1614	1625	1656	1605	1624	1661

## Sheet: Figure 5
	Fig. 5f	Raw data				One-way ANOVA with Dunnett's multiple comparisons test
		Ccr7				Ehf fl/fl vs. IgG		Ehf △CD11C vs. Ehf fl/fl
		IgG	Ehffl/fl	Ehf △CD11C		<0.0001 ****		<0.0001 ****
		0.953151	620.115	133.358
		1.13992	599.629	85.9418
		1.08583	710.951	88.3765
		1.1453	977.411	110.196
		1.08768	1011.54	182.052
		1.09134	836.362	179.863
	Fig. 5f	Raw data				One-way ANOVA with Dunnett's multiple comparisons test
		Cd200				Ehf fl/fl vs. IgG		Ehf △CD11C vs. Ehf fl/fl
		IgG	Ehffl/fl	Ehf △CD11C		<0.0001 ****		<0.0001 ****
		1.07444	62.7699	14.9452
		1.2064	55.5823	13.2339
		1.25587	71.6175	17.0518
		0.934293	54.5825	12.9958
		1.04904	48.3324	11.5077
		1.09206	62.2761	14.8277
	Fig. 5f	Raw data				One-way ANOVA with Dunnett's multiple comparisons test
		Cd274				Ehf fl/fl vs. IgG		Ehf △CD11C vs. Ehf fl/fl
		IgG	Ehffl/fl	Ehf △CD11C		<0.0001 ****		<0.0001 ****
		1.05506	149.987	29.2943
		0.951772	153.303	22.1294
		1.08074	179.207	35.0014
		1.214	187.412	20.1024
		0.894	220.123	31.0124
		1.04201	204.15	26.4123
	Fig. 5f	Raw data				One-way ANOVA with Dunnett's multiple comparisons test
		Irf4				Ehf fl/fl vs. IgG		Ehf △CD11C vs. Ehf fl/fl
		IgG	Ehffl/fl	Ehf △CD11C		<0.0001 ****		<0.0001 ****
		1.1218	62.197	20.0657
		1.23771	56.4385	14.9795
		1.3406	73.8042	24.6014
		0.975478	52.3452	17.4484
		1.07627	59.077	13.0257
		1.16574	64.1776	21.3925
	Fig. 5f	Raw data				One-way ANOVA with Dunnett's multiple comparisons test
		Rel				Ehf fl/fl vs. IgG		Ehf △CD11C vs. Ehf fl/fl
		IgG	Ehffl/fl	Ehf △CD11C		<0.0001 ****		<0.0001 ****
		1.34534	860.008	266.256
		1.22079	721.588	231.591
		1.32071	730.43	226.139
		1.16986	747.833	231.527
		1.06156	627.468	201.383
		1.14844	635.157	196.643
	Fig. 5f	Raw data				One-way ANOVA with Dunnett's multiple comparisons test
		Ccr7				Original motif vs. Empty vector		Mutated motif vs. Empty vector
		Empty vector	Original motif	Mutated motif		<0.0001 ****		0.4506
		1.12	3.25	1.23
		0.89	2.85	1.56
		0.98	3.01	0.98
		1.34	2.54	1.32
		1.08	2.41	1.21
	Fig. 5f	Raw data				One-way ANOVA with Dunnett's multiple comparisons test
		Cd200				Original motif vs. Empty vector		Mutated motif vs. Empty vector
		Empty vector	Original motif	Mutated motif		<0.0001 ****		0.4384
		1.06	2.75	1.23
		0.92	2.85	0.98
		0.82	2.51	1.32
		1.24	2.94	1.26
		1.18	2.41	1.09
	Fig. 5f	Raw data				One-way ANOVA with Dunnett's multiple comparisons test
		Cd274				Original motif vs. Empty vector		Mutated motif vs. Empty vector
		Empty vector	Original motif	Mutated motif		<0.0001 ****		0.8809
		1.12	2.25	1.03
		0.87	1.85	1.16
		0.92	2.01	0.93
		1.54	1.94	1.22
		1.38	2.41	1.19
	Fig. 5f	Raw data				One-way ANOVA with Dunnett's multiple comparisons test
		Irf4				Original motif vs. Empty vector		Mutated motif vs. Empty vector
		Empty vector	Original motif	Mutated motif		<0.0001 ****		0.9025
		1.16	0.55	0.93
		0.85	0.45	1.26
		0.93	0.51	0.87
		1.04	0.34	0.95
		1.28	0.41	1.08
	Fig. 5f	Raw data				One-way ANOVA with Dunnett's multiple comparisons test
		Rel				Original motif vs. Empty vector		Mutated motif vs. Empty vector
		Empty vector	Original motif	Mutated motif		<0.0001 ****		0.5039
		1.16	4.55	0.93
		0.85	5.04	1.26
		1.42	4.87	1.32
		1.04	4.67	1.42
		1.28	5.12	1.58

## Sheet: Figure 6
	Fig. 6g	Raw data								One-way ANOVA with Dunnett's multiple comparisons test
		EHF transcript levels of human DCs								Poly(I:C) vs. Untreated		R848 vs. Untreated		CpG-B vs. Untreated
		Untreated	Poly(I:C)	R848	CpG-B	PAM3CSK4	LPS			0.0027 **		0.0065 **		<0.0001 ****
		1.02	0.057	1.387	1.847	0.56	0.76
		0.696	0.071	1.476	1.949	0.89	0.846
		0.517	0.065	1.423	1.872	0.78	0.839
		0.98		1.389	2.479
					2.677

## Sheet: Supplementary Fig. 1
	Fig. S1b	Raw data
		Ehf transcript levels												Unpaired t test
			Ehffl/fl					Ehf △CD11C							P value
		cDCs	19.8	19	20.4	24.5		0.0187	0.01658	0.011	0.021			cDCs	<0.0001 ****
		Macrophages	3.2	3.52	3.98	4.56		0.16	0.21	0.12	0.178			Macrophages	<0.0001 ****
		cDCFL-Notch	0.891491	1.01	0.863966	0.823066	0.716957	0.371741	0.172897	0.230918	0.26163	0.411847		cDCFL-Notch	<0.0001 ****
	Fig. S1c	Raw data												Unpaired t test		P value
		The proportions of splenic cDCs and pDCs and their cell numbers												Live cells (%)	cDCs	0.1974
				Ehffl/fl				Ehf △CD11C							pDCs	0.6662
		Live cells (%)	cDCs	0.6	0.59	0.74	0.78	0.54	0.66	0.57	0.62			Cell number (#)	cDCs	0.8782
			pDCs	0.11	0.11	0.069	0.089	0.12	0.088	0.078	0.064				pDCs	0.721
		Cell number (#)	cDCs	205626	283018	340208	353534	253320	353817	300604	299872
			pDCs	33781.5	46495.9	22842.6	42289	44818.2	33135.2	35070.5	21855.1
	Fig. S1d	Raw data												Unpaired t test		P value
		The proportions of splenic cDC1s and cDC2s and their cell numbers												Live cells (%)	cDC1s	0.858059
				Ehffl/fl				Ehf △CD11C							cDC2s	0.72923
		cDCs (%)	cDC1s	21.8	18.7	10.8	16.2	21.2	19.8	14.8	13.9			Cell number (#)	cDC1s	0.949787
			cDC2s	66.3	71.3	78.7	74.5	67	70	73.4	75.7				cDC2s	0.685253
		Cell number (#)	cDC1s	44062.8	50539	36450.9	73546.1	53586.9	67393.7	44533.9	41677.2
			cDC2s	135860	202156	267307	337086	170504	247110	222670	223634
	Fig. S1e	Raw data												Unpaired t test		P value
		The proportion of BM pDCs and cell number												BM pDCs	Live cells (%)	0.9532
				Ehffl/fl				Ehf △CD11C							Cell number (#)	0.3485
		BM pDCs	Live cells (%)	2.21	2.39	2.09		1.79	2.29	2.66
			Cell number (#)	469743	551142	591579		288222	400213	606325
	Fig. S1f	Raw data
		The proportions of splenic CD11b+ myeloid cells and their cell numbers												Unpaired t test		P value
				Ehffl/fl				Ehf △CD11C						CD11b cells (%)	Macrophages	0.051332
		CD11b cells (%)	Macrophages	9.71	9.54	12.5	10.7	9.86	8.21	7.83	8.39				Monocytes	0.915159
			Monocytes	3.11	4.68	3.87	4.31	5.38	3.41	3.8	3.11				Neutrophils	0.145754
			Neutrophils	18.5	17.9	23.3	22.6	30.2	21.3	25.6	21.8			Cell number (#)	Macrophages	0.415763
		Cell number (#)	Macrophages	157892	262803	417970	343215	204605	185333	250503	320202				Monocytes	0.977035
			Monocytes	51406.6	126348	131223	134834	112045	89858.2	122468	116899				Neutrophils	0.332106
			Neutrophils	304768	485174	777619	723203	623557	550382	840578	833543
	Fig. S1g	Raw data
		The proportions of splenic CD11b+ myeloid cells and their cell numbers												Unpaired t test		P value
				Ehffl/fl				Ehf △CD11C						Live cells (%)	CD4+ T cell	0.818142
		Live cells (%)	CD4+ T cell	22.8	24.5	23.6	23.8	23.7	23.6	21.8	24.9				CD8+ T cell	0.494763
			CD8+ T cell	15.4	14.5	14.5	13.6	12.1	15.3	13.3	14.9				B cells	0.664801
			B cells	51.7	54.4	51.7	54.7	58.7	55.2	54.1	48.6			Cell number (#)	CD4+ T cell	0.656003
		Cell number (#)	CD4+ T cell	8078180	11826130	10838070	13789890	10960970	12467830	11467480	11944060				CD8+ T cell	0.744615
			CD8+ T cell	5471131	6974382	6609763	7844915	5602271	8087242	7014092	7166438				B cells	0.468022
			B cells	18322780	26229740	23717390	31686100	27183190	29147770	30060400	23329040
	Fig. S1h	Raw data												Unpaired t test		P value
		The proportion of BM pDCs and cell number												BM pDCs	CD4+ T cell	0.7087
				Ehffl/fl				Ehf △CD11C							Cell number (#)	0.7588
		Tregs	CD4+ T cell	8.71	8.33	9.5	8.4	9.38	8.1	8.92	7.84
			Cell number (#)	1028139	1034830	1022899	942386	903610	985117	1029617	1058351
	Fig. S1i (cDC1s)	Raw data								Unpaired t test
		Expression of the indicated surface molecules on splenic cDC1s(steady state)								Molecule	P value
			Ehffl/fl			Ehf △CD11C				CCR7	0.125522
		CCR7	1158	1159	1113	1237	1290	1152		CD80	0.749005
		CD80	1200	1304	1134	1138	1195	1245		CD86	0.110758
		CD86	1384	1307	1390	1332	1242	1278		CD83	0.48442
		CD83	390	373	367	385	359	361		CD25	0.80066
		CD25	609	686	758	691	718	680		CD200	0.728048
		CD200	1754	1634	1441	1571	1599	1556		PD-L1	0.57554
		PD-L1	817	752	640	803	741	765
	Fig. S1i (cDC2s)	Raw data								Unpaired t test
		Expression of the indicated surface molecules on splenic cDC2s(steady state)								Molecule	P value
			Ehffl/fl			Ehf △CD11C				CCR7	0.27386
		CCR7	543	382	365	354	355	365		CD80	0.861069
		CD80	1194	1357	1095	1233	1163	1298		CD86	0.51258
		CD86	833	860	875	928	910	812		CD83	0.519425
		CD83	402	392	354	379	417	391		CD25	0.812974
		CD25	468	407	435	438	437	421		CD200	0.308371
		CD200	915	915	698	997	945	870		PD-L1	0.76406
		PD-L1	1468	1515	1311	1372	1456	1402
	Fig. S1j (TNF)	Raw data													Unpaired t test
		TNF production by FACS-sorted cDCs (spleen)														P value
			Ehffl/fl					Ehf △CD11C							Pam3CSK4	0.35748
		Pam3CSK4	15.2	13.5	12.9	16.3	14.8	13.1	15.8	12.2	15.2	11.2			Poly(I:C)	0.580578
		Poly(I:C)	11.2	10.4	9.8	12.6	8.85	11.88	12.1	10.56	9.65	10.9			LPS	0.132552
		LPS	25.4	22.3	20.4	23.1	22.9	22.94	25.95	22.98	24.69	28.2			R848	0.103261
		R848	30.1	26.43	25.17	27.37	27.14	31.93	30.75	26.05	28.97	30.42			CpG-B	0.526787
		CpG-B	44.2	41.81	37.5	40.2	39.85	40.88	41.15	39.25	42.79	44.08
	Fig. S1j (IL-12p40)	Raw data													Unpaired t test
		IL-12p40 production by FACS-sorted cDCs (spleen)														P value
			Ehffl/fl					Ehf △CD11C							Pam3CSK4	0.811649
		Pam3CSK4	19.24	18.2	17.48	16.56	15.76	15.72	18.96	16.64	19.24	15.44			Poly(I:C)	0.410129
		Poly(I:C)	14.44	13.48	12.76	15.12	10.62	14.256	12.52	10.672	11.58	13.08			LPS	0.522716
		LPS	31.48	28.76	26.48	29.72	27.48	30.328	31.14	27.576	28.628	29.84			R848	0.533189
		R848	34.12	31.716	32.204	31.844	30.568	34.316	32.9	31.26	34.764	30.504			CpG-B	0.829296
		CpG-B	53.04	50.172	49.23	48.24	47.82	49.056	46.38	47.1	51.348	52.896
	Fig. S1j (IL-6)	Raw data													Unpaired t test
		IL-6 production by FACS-sorted cDCs (spleen)														P value
			Ehffl/fl					Ehf △CD11C							Pam3CSK4	0.211529
		Pam3CSK4	5.07	4.5	4.3	5.43	4.93	4.37	5.27	4.07	4.56	3.73			Poly(I:C)	0.727442
		Poly(I:C)	2.8	2.6	2.45	3.15	2.21	1.97	3.03	2.64	2.41	2.73			LPS	0.134356
		LPS	4.23	3.72	3.4	3.05	3.82	4.49	4.01	3.83	4.12	3.75			R848	0.987151
		R848	7.53	6.61	6.29	6.84	6.79	5.98	7.69	6.51	7.24	6.61			CpG-B	0.896055
		CpG-B	14.73	13.94	15.5	13.4	13.28	12.63	15.72	13.08	14.26	14.69
	Fig. S1j (TNF)	Raw data													Unpaired t test
		TNF production by FACS-sorted pDCs (BM)														P value
			Ehffl/fl					Ehf △CD11C							R848	0.068954
		R848	46.9	51.7	52.7	38.2	45.3	39	45.8	39.3	33.8	42.5			CpG-B	0.20907
		CpG-B	42.4	42.9	41.5	34.2	38.9	32.2	37.8	41.1	34.9	38.7			CpG-A	0.533048
		CpG-A	60.6	55	58.3	53	50.3	48	52.7	54.8	53.3	59.8
	Fig. S1j (IFNα)	Raw data													Unpaired t test
		IFNα production by FACS-sorted pDCs (BM)														P value
			Ehffl/fl					Ehf △CD11C							R848	0.150937
		R848	1.17	1.12	1.6	0.85	1.02	0.74	0.85	1.19	0.56	1.08			CpG-B	0.312327
		CpG-B	2.45	2.07	2.48	0.87	1.89	2.04	1.33	1.25	1.37	1.95			CpG-A	0.18723
		CpG-A	43.5	36.4	40	36.1	38.7	32.7	37.8	40.4	34.5	35.6
	Fig. S1j (TNF)	Raw data													Unpaired t test
		TNF production by FACS-sorted Macrophages (spleen)														P value
			Ehffl/fl					Ehf △CD11C							Pam3CSK4	0.82802
		Pam3CSK4	55.2	53.5	52.9	46.3	54.8	53.1	55.8	52.2	55.2	48.7			Poly(I:C)	0.2095
		Poly(I:C)	10.2	8.4	7.8	10.6	9.85	10.88	12.1	10.56	9.65	8.9			LPS	0.93544
		LPS	15.4	12.3	10.4	13.1	12.9	16.94	10.95	12.98	14.69	9.2			R848	0.408675
		R848	60.1	56.43	65.17	57.37	60.2	61.93	60.75	56.05	58.97	50.42			CpG-B	0.729796
		CpG-B	19.7	27.3	21.8	24.7	21.4	23.1	20.3	23.7	25.8	18.7
	Fig. S1k	Raw data											Unpaired t test	P value
		The proportion of CD44+ (DSS)											CD4+ T cell	0.0062 **
			Ehffl/fl				Ehf △CD11C						CD8+ T cell	0.0002 ***
		CD4+ T cell	12.5	13.3	11.9	10.4	14.3	15.1	14.5	14.7
		CD8+ T cell	17.3	18.2	19.5	18.6	24.3	23	23.5	22.5
	Fig. S1l	Raw data											Unpaired t test	P value
		The expression of PD-1 on splenic T cells (DSS)											CD4+ T cell	0.0015 **
			Ehffl/fl				Ehf △CD11C						CD8+ T cell	0.8438
		CD4+ T cell	399	357	340	362	256	291	296	273
		CD8+ T cell	86.2	59.3	74.9	73.7	74.7	69.9	84.3	70.5
	Fig. S1m	Raw data											Unpaired t test	P value
		IFNү and IL17A production by mesenteric lymph nodes CD44+ CD4+ T cell (DSS)											IFNγ	0.003531 **
			Ehffl/fl				Ehf △CD11C						IL-17A	0.011064 *
		IFNγ	2.04	1.92	2.07	1.89	2.67	2.24	2.69	2.45
		IL-17A	1.58	1.45	1.36	1.78	2.77	2	2.48	1.99
	Fig. S1n	Raw data												Unpaired t test	P value
		The proportion of CD44+ (L. monocytogenes)												CD4+ T cell	0.0043 **
			Ehffl/fl					Ehf △CD11C						CD8+ T cell	0.8134
		CD4+ T cell	39.4	36.7	36.3	40.5	37.3	47.8	43.7	45.2	56.8	45.5
		CD8+ T cell	88.3	78.2	83.6	83.5	84.5	82.5	83.7	83.9	86.2	83.9
	Fig. S1o (mock)	Raw data												Unpaired t test	P value
		Indicated cytokine production by splenic CD44+ CD4+ T cell (mock)												IL-2	0.712471
			Ehffl/fl					Ehf △CD11C						IFNγ	0.621242
		IL-2	2.12	2.22	1.97	2.35	1.89	2.39	2.19	1.95	2.08	2.15		TNF	0.335872
		IFNγ	0.91	1.24	1.17	1.12	1.22	0.99	0.89	1.12	1.06	1.35
		TNF	1.84	1.71	1.62	1.92	1.77	1.84	1.78	1.69	1.93	2.01
	Fig. S1o (LM infection)	Raw data												Unpaired t test	P value
		Indicated cytokine production by splenic CD44+ CD4+ T cell (L. monocytogenes)												IL-2	0.006769 **
			Ehffl/fl					Ehf △CD11C						IFNγ	0.021888 *
		IL-2	6.74	6.8	9.58	9.73	9.62	11.5	12.4	12.9	10.1	15		TNF	0.022226 *
		IFNγ	6.92	8.34	10.7	9.43	9.65	10.4	10.6	13.6	10.83	12.1
		TNF	8.47	12.9	13.8	12.1	11.3	13.5	14.2	15.2	15.2	18.9
	Fig. S1p	Raw data														Unpaired t test	P value
		The proportion of CD44+ (VSV)														CD4+ T cell	0.0008 ***
			Ehffl/fl							Ehf △CD11C						CD8+ T cell	0.0181 *
		CD4+ T cell	22.1	22.5	23.6	24.2	20.7	21.9	24.2	27.2	24.7	25.4	28.2	28.5
		CD8+ T cell	81.6	85.2	76.5	84.7	83.9	82.9	83.5	86.9	87.9	85.9	84.4	88.9
	Fig. S1q (mock)	Raw data														Unpaired t test	P value
		Indicated cytokine production by splenic CD44+ CD4+ T cell (mock)														IL-2	0.788637
			Ehffl/fl					Ehf △CD11C								IFNγ	0.894505
		IL-2	1.99	1.8	1.79	1.94	1.8	2.01	2.12	1.71	1.69	1.92				TNF	0.980613
		IFNγ	0.84	0.81	0.78	1.02	1.27	0.69	0.72	1.09	0.98	1.15
		TNF	1.54	1.62	1.42	1.58	1.65	1.48	1.38	1.78	1.52	1.64
	Fig. S1q (VSV infcetion)	Raw data														Unpaired t test	P value
		Indicated cytokine production by splenic CD44+ CD4+ T cell (VSV)														IL-2	0.007493 **
			Ehffl/fl							Ehf △CD11C						IFNγ	0.007108 **
		IL-2	4.07	2.3	2.93	2.53	1.47	3.52	3.12	4.38	3.21	4.44	5.13	5.55		TNF	0.007291 **
		IFNγ	2.38	1.67	1.87	1.66	1.34	2.33	1.8	2.87	2	2.47	2.8	3.15
		TNF	3.24	1.77	1.64	1.82	1.23	2.53	2.37	3.22	2.5	3.19	4.02	4.33

## Sheet: Supplementary Fig. 2
	Fig. S2a	Raw data
		CD45.1+ OT-II expansion of in popliteal lymph nodes														Unpaired t test	P value
				Ehffl/fl					Ehf △CD11C							CD4+ T cell (%)	0.7932
		OT-II	CD4+ T cell (%)	2.12	2.22	1.97	2.35	1.89	2.39	2.19	1.95	2.08	2.15			Cell number (#)	0.8883
			Cell number (#)	6216	4881	5612	4717	5161	6382	3939	6526	4717	5430
	Fig. S2a	Raw data
		Transcription factors expression of OT-II cells in popliteal lymph nodes														Unpaired t test	P value
				Ehffl/fl					Ehf △CD11C							T-bet+	0.311619
		OT-II %	T-bet+	3.46	3.04	2.98	2.67	3.27	3.19	3.08	2.87	2.59	2.76			GATA-3+	0.406198
			GATA-3+	3.9	2.89	2.68	3.45	3.81	4.11	3.98	2.87	3.75	3.46
	Fig. S2a	Raw data
		Transcription factors of OT-II cells in popliteal lymph nodes														Unpaired t test	P value
				Ehffl/fl					Ehf △CD11C							T-bet+	0.535488
		Cell number (#)	T-bet+	215.074	239.582	157.12	125.957	168.781	203.602	152.137	195.921	122.183	150.116			GATA-3+	0.864243
			GATA-3+	242.424	227.761	171.303	162.754	196.653	262.321	196.592	195.921	176.906	188.189
	Fig. S2a	Raw data														Unpaired t test	P value
		Indicated cytokines expression by restimulated OT-II cells														IL-2	0.261584
				Ehffl/fl					Ehf △CD11C							IFNγ	0.325825
		OT-II %	IL-2	0.71	0.72	0.89	0.95	0.85	1.05	0.91	0.79	0.84	0.92			TNF	0.877187
			IFNγ	1.52	1.23	1.03	0.98	1.12	0.89	1.21	0.95	0.78	1.32			IL-4	0.930436
			TNF	0.69	0.71	0.59	0.62	0.75	0.78	0.65	0.72	0.54	0.71
			IL-4	0.09	0.12	0.069	0.057	0.11	0.18	0.098	0.078	0.055	0.047
	Fig. S2a	Raw data														Unpaired t test	P value
		Indicated cytokines expression by restimulated OT-II cells														IL-2	0.487464
				Ehffl/fl					Ehf △CD11C							IFNγ	0.355963
		Cell number (#)	IL-2	44.1336	56.7432	46.9252	44.8162	43.8728	67.0162	44.9494	53.9293	39.627	50.0388			TNF	0.93626
			IFNγ	94.4832	96.9363	54.3068	46.2315	57.8088	56.8043	59.7679	64.8517	36.7965	71.7948			IL-4	0.980602
			TNF	42.8904	55.9551	31.1077	29.2485	38.7112	49.7835	32.1067	49.1508	25.4745	38.6169
			IL-4	5.5944	9.4572	3.63802	2.68898	5.67765	11.4885	4.84071	5.32467	2.59463	2.55633
	Fig.S2b	Raw data														Unpaired t test	P value
		CD45.1+ OT-II expansion in popliteal lymph nodes after s.c. injection of papain/IFA/OVA														CD4+ T cell (%)	0.3145
				Ehffl/fl					Ehf △CD11C							Cell number (#)	0.2101
		OT-II	CD4+ T cell (%)	4.21	5.35	4.81	3.56	3.66	4.8	4.79	4.2	5.4
			Cell number (#)	107638	128737	138629	121993	141584	164459	148643	102383	205993
	Fig.S2c	Raw data														Unpaired t test	P value
		CD45.1+ OT-II expansion in spleens after i.p. injection of SRBC-OVA														CD4+ T cell (%)	0.0688
				Ehffl/fl					Ehf △CD11C							Cell number (#)	0.0656
		OT-II	CD4+ T cell (%)	6.25	6.36	4.46	4.25	3.63	3.55	4.06	1.8	3.55	4.46
			Cell number (#)	546523	989586	735425	621562	565432	576134	559912	260874	438163	550001
	Fig.S2c	Raw data														Unpaired t test	P value
		GCB in spleens after i.p. injection of SRBC-OVA														B cell (%)	0.1484
				Ehffl/fl						Ehf △CD11C						Cell number (#)	0.0997
		GCB	B cell (%)	37.3772	162.614	116.467	110.736	60.2726	67.8519	63.3748	45.3262	32.2987	51.7276	71.7896
			Cell number (#)	22800	54800	40300	35800	30700	26000	26400	20800	19100	25600	36700
	Fig.S2d	Raw data
		CD45.1+ OT-I cell expansion in tumors
				Ehffl/fl								Ehf △CD11C
		OTI	CD8+ T cell (%)	0.72	1.61	1.53	1.62	1.98	1.43	0.88	1.48	0.879	1.41	0.89	1.67	0.65	0.45	1.23	1.68
			Cell number (#)	21200	19800	8900	12800	25700	10900	16540	24800	19890	15610	25989	16970	28630	37600	12830	19880
		Unpaired t test	P value
		B cell (%)	0.1932
		Cell number (#)	0.2275
	Fig.S2e	Raw data														Unpaired t test	P value
		CD45.1+ OT-I expansion in spleens after infection with LM-OVA														B cell (%)	0.9233
				Ehffl/fl					Ehf △CD11C							Cell number (#)	0.3472
		OT-I	CD8+ T cell (%)	63.2	54.5	57.5	51.9	65.1	52.6	56.9	56.1	58.3	66.6
			Cell number (#)	9717760	9283546	10788260	8213558	7923115	7057386	5622770	10041500	8223230	9993739
	Fig.S2f	Raw data														Unpaired t test
		Indicated cytokine production by splenic OT-I cells after infection with LM-OVA															P value
			Ehffl/fl					Ehf △CD11C								IL-2	0.798768
		IL-2	17.2	18	12.3	18.5	13	18.2	20.3	14.9	14	14				TNF	0.053252
		TNF	51.6	40.7	32.5	48.3	45.1	59.9	62.8	52.7	44.9	50.4				IFN-γ	0.346001
		IFN-γ	91	62.8	90.6	90.5	88.8	91.4	89.6	90.9	89.2	90.2
	Raw data									Raw data
	Fig. S2g (C. rodentium)	Length of colon			Unpaired t test					Fig. S2g (C. rodentium)	CD45+ cell number of mLN			Unpaired t test
		Ehffl/fl	Ehf △CD11C		P value	0.0053 **					Ehffl/fl	Ehf △CD11C		P value	0.0448 *
		6.2	7.1								23.1644	21.4646
		5.8	6								27.1971	30.1826
		6	6.6								22.5102	26.645
		5.8	6.6								41.9123	14.4878
		6	6.1								23.4974	21.1113
		6.5	6.5								22.4572	18.372
		6.2	6.8								30.8895	18.8875
		5.8									28.8991
		5.7									34.6481
	Fig. S2h (mLN)	Raw data																		mLN
		IL17A and IL-22 production by mesenteric lymph nodes CD44+ CD4+ T cell (C. rodentium)																		Unpaired t test	P value
			Ehffl/fl									Ehf △CD11C								IL-17A	0.00001 ****
		IL-17A	0.29	0.33	0.52	0.42	0.27	0.32	0.25	0.34	0.39	1.1	0.61	0.57	0.8	0.57	0.68	0.9		IL-22	0.001632 **
		IL-22	0.17	0.2	0.31	0.27	0.14	0.22	0.16	0.22	0.28	0.65	0.36	0.29	0.5	0.32	0.29	0.48
	Fig. S2h (colon)	Raw data													Colon
		IL17A and IL-22 production by colon CD44+ CD4+ T cell (C. rodentium)													Unpaired t test	P value
			Ehffl/fl					Ehf △CD11C							IL-17A	0.000338 ***
		IL-17A	5.8	6.59	8.05	6.15	6.98	10.57	9.23	9.36	10.02	8.94			IL-22	0.001007 **
		IL-22	2.3	1.98	2.02	1.68	2.24	3.39	2.64	2.71	2.98	2.84
	Fig. S2i	Raw data																		Unpaired t test	P value
		Indicated cytokine production by mesenteric lymph nodes CD44+ CD4+ T cell (C. rodentium)																		IL-2	0.00001 ****
			Ehffl/fl									Ehf △CD11C								IFNγ	0.003518 **
		IL-2	1.69	2.3	2.59	2.14	1.79	1.59	1.8	1.78	2.04	3.93	3.38	3.36	3.71	2.99	2.67	2.87		TNF	0.00001 ****
		IFNγ	0.22	0.33	0.58	0.26	0.27	0.25	0.28	0.27	0.3	0.67	0.45	0.3	0.52	0.52	0.49	0.54
		TNF	1.77	2.74	2.96	2.11	2.02	1.8	1.84	1.88	2.12	4.21	3.55	3.54	3.95	3.16	3.08	3.36

## Sheet: Supplementary Fig. 3
	Fig.S3a	Raw data
		Ehf transcript levels of immune cells(steady state)
		Spleen	B cell(BM)	CD4+T cell(Spl)	CD8+T cell(Spl)	pDCs(BM)	cDC1s(Spl)	cDC2s(Spl)	DC3s(Spl)	monocytes(Spl)	neutrophils(Spl)	macrophages(Spl)
		1	1.4	3	1.62	3.5	5	19.8	3.2	2.35	2	3.2
		0.95	0.65	2.28	1.49	3.8	5.487	19	3.4	2	1.83	3.12
		1.12	1.51	2.56	1.58	3.2	5.2	18.9	4.1	1.49	1.95	3.18
		0.85	1.23	1.98	1.52	2.9	4.8	20.1	3.8	1.89	2.21	4.2
		1.22	0.89	1.45	1.23	3.1	4.5	18.97	4	1.6	1.67	3.89
		1.07	1.34	2.21	1.35	2.87	4.2	21.3	3.78	1.78	2.21	3.57
	Fig. S3c	Raw data												Unpaired t test
		Expression of the indicated surface molecules on splenic cDC1s (PBS)													P value
			Myd88 +/+					Myd88 -/-						CCR7	0.735198
		CCR7	462	456	485	436	398	490	480	391	468	448		CD200	0.329028
		CD200	827	696	796	832	889	982	858	774	869	805		PD-L1	0.26845
		PD-L1	570	605	681	548	642	517	491	614	587	624
	Fig. S3c	Raw data												Unpaired t test
		Expression of the indicated surface molecules on splenic cDC2s (PBS)													P value
			Myd88 +/+					Myd88 -/-						CCR7	0.300592
		CCR7	370	516	486	412	462	503	538	451	498	434		CD200	0.356446
		CD200	455	535	489	502	598	602	594	480	556	512		PD-L1	0.612857
		PD-L1	1277	1230	1319	1265	1145	1111	1170	1268	1309	1256
	Fig. S3c	Raw data												Unpaired t test
		Expression of the indicated surface molecules on splenic cDC1s (CpG-B)													P value
			Myd88 +/+					Myd88 -/-						CCR7	<0.000001 ****
		CCR7	1781	2234	1915	2018	2146	456	391	388	416	395		CD200	<0.000001 ****
		CD200	3347	3692	3601	3549	3456	872	904	856	696	774		PD-L1	<0.000001 ****
		PD-L1	5223	6033	6049	5789	5321	535	626	423	605	411
	Fig. S3c	Raw data												Unpaired t test
		Expression of the indicated surface molecules on splenic cDC2s (CpG-B)													P value
			Myd88 +/+					Myd88 -/-						CCR7	<0.000001 ****
		CCR7	1147	1345	1076	1248	1189	397	415	471	465	432		CD200	<0.000001 ****
		CD200	1845	2099	1717	1898	1926	570	597	611	542	506		PD-L1	<0.000001 ****
		PD-L1	4862	4715	4928	4576	4689	1184	1365	1052	1126	1243
	Fig. S3d	Raw data													Unpaired t test
		The proportions of splenic CCR7+ CD200+ cDCs and their cell numbers were measured via FACS at 12 hrs after i.p. injection of PBS or CpG-B															P value
				Myd88 +/+					Myd88 -/-						PBS	cDCs (%)	0.8038
		PBS	cDCs (%)	3.52	6.84	3.68	4.62	5.56	4.02	6.53	3.91	5.98	4.82			Cell number (#)	0.7615
			Cell number (#)	22692.2	26937.3	18380.6	19549.3	22160.7	19495.1	26535.2	22466.9	25304.1	19211.3		CpG-B	cDCs (%)	<0.0001 ****
		CpG-B	cDCs (%)	54.5	60.9	52.8	55.6	57.8	6.62	5.89	5.78	4.98	5.45			Cell number (#)	<0.0001 ****
			Cell number (#)	384105	505205	464421	350785	402472	23870.1	26640.5	27298.9	21072.6	21722.3
	Fig. S3e	Raw data													Unpaired t test
			PBS					CpG-B								P value
		cDCFL-Notch	1	1.1	0.85	1.21	0.98	6.78	7.25	7.89	8.01	7.56			cDCFL-Notch	<0.000001 ****
		BMDC	0.2	0.28	0.21	0.156	0.23	0.31	0.18	0.24	0.33	0.27			BMDC	0.166675

## Sheet: Supplementary Fig. 4
	Fig. S4a	Raw data
		Transwell-based migration assay (cDC1s)															Unpaired t test
			Ehffl/fl						Ehf △CD11C									P valus
		CCL2	966	790	650	868	1035.4	749.2	804.4	730	826	920	627	790			CCL2	0.41434
		Mock	1271.2	1341.2	1492.4	1279.6	1115.2	1312.8	1057.2	1150.8	669.2	779.38	1134	1197			Mock	0.014104 *
		0.5	1736	1932	1554	1778	1764	1386	1064	1176	1372	1148	1582	1386			0.5	0.004584 **
		5	1685.6	2151.2	2156	1954.4	1970.92	2044	1543.2	1526	1178.8	1592.92	1365	1410			5	0.000148 ***
		20	2175.6	1985	2434.6	2307.2	2137.8	2063.6	1667.4	1711.4	1426.6	1318.8	1523.2	1310.4			20	0.000032 ****
	Fig. S4a	Raw data
		Transwell-based migration assay (cDC2s)															Unpaired t test
			Ehffl/fl						Ehf △CD11C									P valus
		CCL2	4560	5420	5620	4260	5860	6210	5646	4340	5400	4820	4710	3980			CCL2	0.23717
		Mock	9388	7190	8504	8100	7860	9050	6646	7920	4388	6416	5710	4798			Mock	0.003469 **
		0.5	8240	9980	10500	9270	10560	8890	8760	7240	6980	7820	8130	7690			0.5	0.002879 **
		5	10890	12560	11870	13420	12070	14200	8970	8040	9240	9180	7980	7540			5	0.000033 ****
		20	13210	13790	14780	14010	12980	12530	10120	9780	8960	8010	9250	10560			20	0.000009 ****
	Fig. S4b															Unpaired t test
		Expression of the indicated surface molecules on cDC1s															P valus
			Ehffl/fl				Ehf △CD11C									CD80	0.725801
		CD80	4504	4061	4176	4258	4466	4496	3674	4045						CD86	0.591058
		CD86	3718	4203	3332	3987	3105	3558	3852	4084						CD83	0.490295
		CD83	450	435	532	495	496	535	473	484						CD25	0.176845
		CD25	2477	2295	2335	2585	2119	2314	2275	2423
	Fig. S4b															Unpaired t test
		Expression of the indicated surface molecules on cDC1s															P valus
			Ehffl/fl				Ehf △CD11C									CD80	0.578331
		CD80	2230	2348	2785	2332	2385	2279	2859	2589						CD86	0.74407
		CD86	3776	3570	4424	3606	4123	3855	3681	4019						CD83	0.27022
		CD83	524	554	569	550	569	485	525	523						CD25	0.78829
		CD25	1654	1579	1556	1647	1564	1692	1598	1623
	Fig. S4c	Raw data														Unpaired t test
		Expression of the indicated surface molecules on BM pDCs															P valus
			Ehffl/fl				Ehf △CD11C									CD69	0.683114
		CD69	5109	5446	4909	5521	4190	5371	5832	4945						CD44	0.714983
		CD44	16362	26602	25428	21308	25450	22506	20642	25052						CD86	0.281813
		CD86	5191	5591	5716	5917	4659	4576	5569	5895						PD-L1	0.497584
		PD-L1	11166	12370	11469	13291	9845	13377	16838	12616
	Fig. S4c	Raw data
		Expression of the indicated surface molecules on macrophages														Unpaired t test
			Ehffl/fl			Ehf △CD11C											P valus
		CD80	476	424	434	370	462	362								CD80	0.262586
		CD86	364	385	349	339	400	340								CD86	0.794169
		CD83	22.7	22.6	44	24.6	26.8	29.8								CD83	0.729342
		CD25	467	472	536	455	430	405								CD25	0.080443
		CD200	149	144	224	167	176	166								CD200	0.923445
		PD-L1	1585	1601	1402	1451	1536	1323								PD-L1	0.356193
	Fig. S4d	Raw data
		CD200 and PD-L1 expression on colon CCR7- cDCs or CCR7+ cDCs													Unpaired t test
				Ehffl/fl					Ehf △CD11C								P value
		CD200	CCR7-	467	408	313	377	568	620	459	303	389	419		CD200	CCR7-	0.870612
			CCR7+	855	922	846	898	1040	690	716	745	589	801			CCR7+	0.003309 **
		PD-L1	CCR7-	823	882	920	752	1034	803	1026	984	887	961		PD-L1	CCR7-	0.440695
			CCR7+	3618	3320	3483	2953	3542	1953	2836	2684	2548	2085			CCR7+	0.00172 **
	Fig. S4e (PBS)	Raw data
		IRF8 or pRelB (Ser552) expression in splenic cDC1s and cDC2s																			Unpaired t test
				Ehffl/fl							Ehf △CD11C												P value
		cDC1s	IRF8	39913	45992	40829	41749	43572	44561		40374	42874	35480	39802	43412	44306					cDC1s	IRF8	0.3141
			pRelB (Ser552)	4260	4340	4398	4456	4169	4098		4215	4134	4318	4335	4294	4049						pRelB (Ser552)	0.4094
		cDC2s	IRF8	5311	5310	5342	4811	5079	5123		5962	4749	5204	4919	5436	5362					cDC2s	IRF8	0.5843
			pRelB (Ser552)	3534	3304	3389	3465	3694	3465		3473	3421	3581	3153	3294	3604						pRelB (Ser552)	0.5567
	Fig. S4e (CpG-B)	Raw data
		IRF8 or pRelB (Ser552) expression in splenic cDC1s and cDC2s																			Unpaired t test
				Ehffl/fl							Ehf △CD11C												P value
		cDC1s	IRF8	6454	4431	5915	4817	5203	5941	6024	7295	5820	6048	6221	4815	6301	4981				cDC1s	IRF8	0.3798
			pRelB (Ser552)	3666	3331	3748	4215	3830	4310	4015	2868	4017	4299	3298	3469	3793	3564					pRelB (Ser552)	0.2626
		cDC2s	IRF8	5212	4458	5292	4892	5521	4658	5147	5031	4526	4985	4782	5124	4892	5124				cDC2s	IRF8	0.5421
			pRelB (Ser552)	3958	3764	4094	4215	3896	4012	4412	4158	3434	4450	4042	3345	3241	3324					pRelB (Ser552)	0.1213

[truncated: 2 more sheets: Supplementary Fig. 5, Supplementary Fig. 6]
